# Supplementary material for: Characterization of a Synovial B Cell–Derived Recombinant Monoclonal Antibody Targeting Stromal Calreticulin in the Rheumatoid Joints
Source: J Immunol. 2018 Jul 25;201(5):1373–81. doi: 10.4049/jimmunol.1800346 (PMC6099528; doi:10.4049/jimmunol.1800346)
Supplement: Data Supplement [file JI_1800346.zip]

Archive with 2 entries (2 files):
- JI_1800346_Supplemental_Figures_1.pdf
- manifest.xml
